# Supplementary material for: Foulant Identification and Performance Evaluation of Antiscalants in Increasing the Recovery of a Reverse Osmosis System Treating Anaerobic Groundwater
Source: Membranes (Basel). 2022 Mar 2;12(3):290. doi: 10.3390/membranes12030290 (PMC8950045; doi:10.3390/membranes12030290)
Supplement: Supplementary file 1 [file membranes-12-00290-s001.zip]

Archive with 1 entries (1 files):
- membranes-1603471-supplementary.pdf
